# Supplementary material for: Gene expression profile of human follicle dermal papilla cells in response to Camellia japonica phytoplacenta extract
Source: FEBS Open Bio. 2021 Feb 14;11(3):633–51. doi: 10.1002/2211-5463.13076 (PMC7931240; doi:10.1002/2211-5463.13076)
Supplement: Supplementary file 2 — Table S1. DEGs in HFDPC in response to CJPE treatment. DEGs were identified based on fold changes of more than 2 and P‐values of less than 0.01. Red‐ and green‐colored shells indicate upregulated and downregulated genes, respectively. Table S2. Identified enriched GO terms according to BP, CC, and MF for upregulated genes. GO enrichment analysis for upregulated genes was conducted using WebGestalt (http://www.webgestalt.org/). Top 10 enriched GO terms are listed in each GO category. Table S3. Identified enriched GO terms according to BP, CC, and MF for downregulated genes. GO enrichment analysis for downregulated genes was conducted using WebGestalt (http://www.webgestalt.org/). Top 10 enriched GO terms are listed in each GO category. Table S4. Overrepresented pathways for upregulated genes. Upregulated genes were subjected to analysis to identify overrepresented pathways in five functional databases: KEGG, Panther, Reactome, WikiPathways, and WikiPathways Cancer. Only top 10 functions from each database are listed. Table S5. Overrepresented pathways for downregulated genes. Downregulated genes were subjected to analysis to identify overrepresented pathways in five functional databases: KEGG, Panther, Reactome, WikiPathways, and WikiPathways Cancer. Only top 10 functions from each database are listed. [file FEB4-11-633-s002.xlsx]

## Sheet: Table S1
Table S1. DEGs in HFDPC in response to CJPE treatment.
DEGs were identified based on fold changes of more than 2 and p-values of less than 0.01.
Red- and green-colored shells indicate upregulated and downregulated genes, respectively.
Gene name	Gene description	Log(FC)	Pvalue
BANP	BTG3 Associated Nuclear Protein	5.32436	0.000326
MYO15A	Myosin XVA	5.31378	0.00048
ANKRD20A19P	Ankyrin Repeat Domain 20 Family Member A19	5.11841	0.000855
MYO5C	Myosin VC	5.10595	0.000826
GLIPR1L1	GLIPR1 Like 1	5.05707	0.0012021
KLHDC9	Kelch Domain Containing 9	4.96348	0.00133546
CCDC74B	Coiled-Coil Domain Containing 74B	4.95883	0.00151921
DMGDH	Dimethylglycine Dehydrogenase	4.91891	0.00250749
NRL	Neural Retina Leucine Zipper	4.89531	0.00189524
GNA14	G Protein Subunit Alpha 14	4.87674	0.0022774
CCDC78	Coiled-Coil Domain Containing 78	4.8145	0.00248232
GFAP	Glial fibrillary acidic protein	4.73936	0.00319158
PLAC9P1	Placenta associated 9 Pseudogene 1	4.73443	0.00324583
ZNF718	Zinc finger protein 718	4.73407	0.00324902
OSTN	Osteocrin	4.7186	0.00337796
ZDHHC23	Zinc Finger DHHC-Type Palmitoyltransferase 23	4.70857	0.00420048
PPP1R14D	Protein Phosphatase 1 Regulatory Inhibitor Subunit 14D	4.70782	0.00420886
CBARP	CACN Subunit Beta Associated Regulatory Protein	4.6387	0.00577942
ATP2A3	ATPase Sarcoplasmic/Endoplasmic Reticulum Ca2+ Transporting 3	4.6378	0.00487745
ABCG1	ATP-binding cassette sub-family G member 1	4.62677	0.004811
SHBG	Sex Hormone Binding Globulin	4.54082	0.00593801
SLC36A1	Solute Carrier Family 36 Member 1	4.54064	0.00657042
FER1L5	Fer-1 Like Family Member 5	4.52953	0.00707226
CUZD1	CUB And Zona Pellucida Like Domains 1	4.52902	0.00612645
BAIAP3	BAI1-associated protein 3	4.52902	0.00612645
RAP1GAP	RAP1 GTPase Activating Protein	4.5169	0.00730752
ANK1	Ankyrin 1	4.44319	0.00905493
ARL9	ADP Ribosylation Factor Like GTPase 9	4.44289	0.0090617
NDST1-AS1	NDST1 Antisense RNA 1	4.41756	0.00891482
TRIM36	Tripartite Motif Containing 36	4.41737	0.00933854
SEMA4A	Semaphorin 4A	4.41101	0.00982546
CLDN7	Claudin 7	4.25856	0.000631
ARHGEF4	Rho Guanine Nucleotide Exchange Factor 4	4.22631	0.005258
SLC38A4	Solute Carrier Family 38 Member 4	3.74673	0.00389841
NRXN2	Neurexin 2	3.40986	0.009651
SPINT1	Serine Peptidase Inhibitor, Kunitz Type 1	3.40981	0.00208071
HIST2H2BF	Histone H2B type 2-F	3.24085	0.000218
DLGAP1	DLG Associated Protein 1	3.0634	0.00194438
ETV2	ETS Variant Transcription Factor 2	3.00684	0.00903658
DLGAP1	DLG Associated Protein 1	2.92988	0.00562632
ZNF641	Zinc finger protein 641	2.78056	0.00662672
HVCN1	Hydrogen Voltage Gated Channel 1	2.63522	0.00129087
ANKRD13B	Ankyrin Repeat Domain 13B	2.52251	0.00322868
LSR	Lipolysis Stimulated Lipoprotein Receptor	2.41281	0.00382402
RASIP1	Ras Interacting Protein 1	2.20303	0.00648877
TCTEX1D1	Tctex1 Domain Containing 1	2.20285	0.00182675
POMC	Pro-opiomelanocortin	2.18576	0.00658133	xx
CARD8	Caspase Recruitment Domain Family Member 8	2.10077	0.00434408
KLHL33	Kelch like family member 33	2.04855	0.00637841
TESK2	Testis Associated Actin Remodelling Kinase 2	2.04168	0.00836077
LRRC61	Leucine Rich Repeat Containing 61	2.01766	0.00699291	immune
DMKN	Dermokine	1.94157	0.00916431
TNFSF14	TNF Superfamily Member 14	1.93623	0.00419215
GSTM5	Glutathione S-Transferase Mu 5	1.84232	2.47e-09
CCDC84	Coiled-Coil Domain Containing 84	1.82756	0.00190051
ZNF385A	Zinc finger protein 385A	1.82504	0.00145264
HTRA3	HtrA Serine Peptidase 3	1.79921	4.14e-06
NR1H3	Nuclear Receptor Subfamily 1 Group H Member 3	1.77543	0.00302739
LINC00884	Long intergenic non-protein coding RNA 884	1.76859	0.00183573
RASSF4	Ras Association Domain Family Member 4	1.75594	0.000235
FAM20A	FAM20A Golgi Associated Secretory Pathway Pseudokinase	1.74592	0.00215071
SPRY1	Sprouty RTK Signaling Antagonist 1	1.68924	0.00501071
DOCK2	Dedicator of cytokinesis 2	1.67204	0.00864056
NTNG1	Netrin G1	1.66957	0.00667552
ZNF785	Zinc finger protein 785	1.65946	0.00158918
LSR	Lipolysis Stimulated Lipoprotein Receptor	1.64102	0.00510261
GSTM5	Glutathione S-Transferase Mu 5	1.62745	8.1e-13
MYOZ3	Myozenin 3	1.61349	0.00490881
CIB2	Calcium and Integrin Binding Family Member 2	1.58377	0.00654378
RTTN	Rotatin	1.57933	0.00393093
DOCK2	Dedicator of cytokinesis 2	1.57473	0.00572791
B3GALT4	Beta-1,3-Galactosyltransferase 4	1.544	5.74e-06
RASIP1	Ras Interacting Protein 1	1.54096	0.00806577
APOE	Apolipoprotein E	1.48444	0.00300382
APOE	Apolipoprotein E	1.45483	0.00304543	xx
GSTM5	Glutathione S-Transferase Mu 5	1.44228	9.2e-10
ADCY4	Adenylyl cyclase type 4	1.43292	0.00320963	xx
CEP152	Centrosomal Protein 152	1.42914	0.0060539
FLG	Filaggrin	1.41643	3.53e-06
FES	Tyrosine-protein kinase Fes/Fps	1.41282	0.00224593	xx
CCDC102B	Coiled-Coil Domain Containing 102B	1.40609	0.00122241
PFKFB4	6-Phosphofructo-2-Kinase/Fructose-2,6-Biphosphatase 4	1.40399	0.00165676
SOCS2	Suppressor of cytokine signaling 2	1.39368	0.00797548
SPATA18	Spermatogenesis Associated 18	1.38787	0.00534368
PTHLH	Parathyroid Hormone Like Hormone	1.38584	0.00585344
SPIDR	Scaffold Protein Involved In DNA Repair	1.36991	0.00706647
ANKRD13B	Ankyrin Repeat Domain 13B	1.3543	0.00338021
SPRY1	Sprouty RTK Signaling Antagonist 1	1.35381	0.008881
APOE	Apolipoprotein E	1.34785	0.00269581
RARRES1	Retinoic Acid Receptor Responder 1	1.34112	0.0058884
CPXM1	Carboxypeptidase X, M14 Family Member 1	1.3387	6.49e-05
HILPDA	Hypoxia inducible lipid droplet-associated	1.33012	0.00692921
TMCO4	Transmembrane And Coiled-Coil Domains 4	1.31199	0.00107082
CNTRL	Centriolin	1.30495	0.00923469
TRERF1	Transcriptional Regulating Factor 1	1.30472	0.00627149
DIO2	Iodothyronine Deiodinase 2	1.3035	0.00205603
PPP1R3G	Protein Phosphatase 1 Regulatory Subunit 3G	1.28457	0.00011
PFKFB4	6-Phosphofructo-2-Kinase/Fructose-2,6-Biphosphatase 4	1.28394	0.00671061
KCNJ9	Potassium Inwardly Rectifying Channel Subfamily J Member 9	1.27313	0.00990731
CXCL12	C-X-C Motif Chemokine Ligand 12	1.26313	0.00373797
FMN1	Formin 1	1.26238	0.00927701
ADAL	Adenosine Deaminase Like	1.25786	0.00689733
ADRA2A	Adrenoceptor Alpha 2A	1.2569	0.00196899
HOOK2	Hook Microtubule Tethering Protein 2	1.24219	0.00679964
TRERF1	Transcriptional Regulating Factor 1	1.2401	0.00794513
ALG9	ALG9 Alpha-1,2-Mannosyltransferase	1.23607	0.00422663
IGDCC4	Immunoglobulin Superfamily DCC Subclass Member 4	1.23355	0.000993
PFKFB4	6-Phosphofructo-2-Kinase/Fructose-2,6-Biphosphatase 4	1.22815	0.00129823
ZNF677	Zinc finger protein 677	1.22565	0.00354509
PIDD1	P53-Induced Death Domain Protein 1	1.21681	0.00198428
CSGALNACT1	Chondroitin Sulfate N-Acetylgalactosaminyltransferase 1	1.21293	0.00262745
HILPDA	Hypoxia inducible lipid droplet-associated	1.20841	0.00632296
SEMA6C	Semaphorin 6C	1.20581	0.00820033
PTGDS	Prostaglandin D2 Synthase	1.20071	0.00066
LTBP4	Latent Transforming Growth Factor Beta Binding Protein 4	1.1915	0.00039
STPG1	Sperm Tail PG-Rich Repeat Containing 1	1.17957	0.000932
PFKFB4	6-Phosphofructo-2-Kinase/Fructose-2,6-Biphosphatase 4	1.17923	0.0091518
KCNAB2	Potassium Voltage-Gated Channel Subfamily A Regulatory Beta Subunit 2	1.1704	0.00232395
NUDT16P1	Nudix hydrolase 16 pseudogene 1	1.16423	0.00100986
EMSY	EMSY Transcriptional Repressor	1.16339	0.00139244
CEP164	Centrosomal Protein 164	1.15897	0.00751614
PRRT3-AS1	PRRT3 antisense RNA 1	1.15431	0.00183466
HTRA3	HtrA Serine Peptidase 3	1.15223	2.33e-08
DNM1	Dynamin-1	1.1433	0.00202976
IFNE	Interferon Epsilon	1.13161	0.00230151
PTCHD4	Patched Domain Containing 4	1.12922	0.00600459
RBMS2	RNA Binding Motif Single Stranded Interacting Protein 2	1.12775	0.00575334
ADCY4	Adenylyl cyclase type 4	1.12036	0.00679427
PNMA8B	PNMA Family Member 8B	1.11738	0.00214328
STPG1	Sperm Tail PG-Rich Repeat Containing 1	1.11368	0.006354
ACP6	Lysophosphatidic acid phosphatase type 6	1.10786	0.00660899
PFKFB4	6-Phosphofructo-2-Kinase/Fructose-2,6-Biphosphatase 4	1.10579	0.00441645
HAS1	Hyaluronan Synthase 1	1.10561	7.98e-14
PFKFB3	6-Phosphofructo-2-Kinase/Fructose-2,6-Biphosphatase 3	1.10464	0.00973221
NOL3	Nucleolar Protein 3	1.0944	0.00413265
SLC9A3R2	SLC9A3 Regulator 2	1.08978	0.00213301
CLTCL1	Clathrin heavy chain like 1	1.08297	0.00862595
SLC13A3	Solute Carrier Family 13 Member 3	1.07148	0.00468328
DTX3	Deltex E3 Ubiquitin Ligase 3	1.06756	0.00199968
DAW1	Dynein Assembly Factor With WD Repeats 1	1.06511	0.0054381
EML2	EMAP Like 2	1.06226	0.00374996
CHCHD10	Coiled-coil-helix-coiled-coil-helix domain-containing protein 10	1.06172	0.0067799
C2orf81	Uncharacterized protein C2orf81	1.05706	0.00252783
ODF2	Outer Dense Fiber Of Sperm Tails 2	1.05601	0.00617816
PDE4B	Phosphodiesterase 4B	1.05077	0.00144955
UCN2	Urocortin-2	1.04546	0.00386851
DISP1	Dispatched RND Transporter Family Member 1	1.04093	0.00138058
FTO	Fat Mass–and Obesity-Associated	1.03915	0.00330493
HAS1	Hyaluronan Synthase 1	1.03882	2.59e-12
SLC7A8	Solute Carrier Family 7 Member 8	1.03795	1.54e-05
TMCO4	Transmembrane And Coiled-Coil Domains 4	1.03685	0.00771159
PC	Pyruvate Carboxylase	1.0363	0.00149789
ZBTB20	Zinc Finger And BTB Domain Containing 20	1.03422	0.00139985
CPT1C	Carnitine Palmitoyltransferase 1C	1.0293	0.00536434
ACSF2	Acyl-CoA Synthetase Family Member 2	1.02439	0.00511475
TIMP4	TIMP Metallopeptidase Inhibitor 4	1.02323	1.57e-11
PFKFB4	6-Phosphofructo-2-Kinase/Fructose-2,6-Biphosphatase 4	1.01679	0.00504274
ZSWIM4	Zinc finger SWIM-Type Containing 4	1.01665	0.000386
NEMP2	Nuclear Envelope Integral Membrane Protein 2	1.0145	0.0098307
QPRT	Quinolinate Phosphoribosyltransferase	1.00304	0.00066
FAM156A	Family With Sequence Similarity 156 Member A	1.00141	0.00265767
KLHL24	Kelch like family member 24	-1.00347	0.00666832
KLHL24	Kelch like family member 24	-1.01599	0.00304961
SLC22A3	Solute Carrier Family 22 Member 3	-1.02026	0.000991	x
KLHL24	Kelch like family member 24	-1.02082	0.00297625
KLHDC7B	Kelch Domain Containing 7B	-1.03524	8.75e-06
PPL	Periplakin	-1.04055	0.00695995
ZNF287	Zinc finger protein 287	-1.04151	0.000139
GALNT16	Polypeptide N-Acetylgalactosaminyltransferase 16	-1.04479	0.00720349	xx
RN7SL1	RNA Component of Signal Recognition Particle 7SL1	-1.05052	0.000976
CEP95	Centrosomal protein of 95 kDa	-1.05104	0.00474855
MFSD8	Major Facilitator Superfamily Domain Containing 8	-1.05753	0.00749371
DAAM2	Dishevelled Associated Activator Of Morphogenesis 2	-1.05794	0.00229131
LCP1	Plastin-2	-1.0608	0.00340672
PTPN4	Protein Tyrosine Phosphatase Non-Receptor Type 4	-1.06273	0.00380508
ATXN3	Ataxin 3	-1.09897	0.00901998
SETMAR	SET Domain And Mariner Transposase Fusion Gene	-1.11522	0.00216568
FBXO44	F-Box Protein 44	-1.11592	0.00665498
FST	Follistatin	-1.12184	1.06e-08	xx
INPP5K	Inositol polyphosphate-5-phosphatase K	-1.14277	0.00542285
ANK2	Ankyrin-2	-1.14513	0.0078928
HAPLN1	Hyaluronan And Proteoglycan Link Protein 1	-1.15212	2.34e-06
RRAGB	Ras Related GTP Binding B	-1.16738	0.00858359
RETREG1	Reticulophagy Regulator 1	-1.18106	0.00824763
KRTAP2-3	Keratin Associated Protein 2-3	-1.18949	0.00141754
CEP76	Centrosomal protein of 76 kDa	-1.18958	0.00864557
ZNF780B	Zinc finger protein 780B	-1.20265	0.00384998
PPL	Periplakin	-1.20602	0.00769623
ZNF644	Zinc finger protein 644	-1.24215	0.00677336
MTMR14	Myotubularin Related Protein 14	-1.25305	0.00355851
FAAP20	FA Core Complex Associated Protein 20	-1.25986	0.00268975
SLF2	SMC5-SMC6 Complex Localization Factor 2	-1.32456	0.00806869
IL34	Interleukin 34	-1.33495	0.00609994
SH2D5	SH2 Domain Containing 5	-1.34405	0.00912334
CACNB4	Calcium Voltage-Gated Channel Auxiliary Subunit Beta 4	-1.34642	0.00614128
IL1RN	Interleukin 1 receptor antagonist	-1.3465	0.00625857
FST	Follistatin	-1.37736	2.69e-11
HACE1	HECT Domain And Ankyrin Repeat Containing E3 Ubiquitin Protein Ligase 1	-1.40643	0.0048759
FKBP1B	FKBP Prolyl Isomerase 1B	-1.43454	0.00237648
CYP27C1	Cytochrome P450 Family 27 Subfamily C Member 1	-1.44755	0.00917215
IL34	Interleukin 34	-1.50471	0.000999	x
CACNB4	Calcium Voltage-Gated Channel Auxiliary Subunit Beta 4	-1.51078	0.00120006
ARL17A	ADP Ribosylation Factor Like GTPase 17A	-1.51411	0.00654738
MIPOL1	Mirror-Image Polydactyly 1	-1.52061	0.00582183
MGAM	Maltase-Glucoamylase	-1.52524	0.0093457
SMUG1	Single-strand selective monofunctional uracil DNA glycosylase	-1.52782	0.00504292	xx
CACNB4	Calcium Voltage-Gated Channel Auxiliary Subunit Beta 4	-1.58935	0.00186119
LETMD1	LETM1 Domain Containing 1	-1.60479	0.00185797
FRMD5	FERM Domain Containing 5	-1.63714	0.00892183
KCND3	Potassium Voltage-Gated Channel Subfamily D Member 3	-1.80531	0.00269638
KCND3	Potassium Voltage-Gated Channel Subfamily D Member 3	-1.82054	0.00047
ENDOV	Endonuclease V	-1.83037	0.00891695
ERICH1	Glutamate Rich 1	-1.87293	0.00318553
PSG1	Pregnancy specific beta-1-glycoprotein 1	-1.88996	0.00247849
ANKRD1	Ankyrin Repeat Domain 1	-1.89172	8.18e-18
PRUNE2	Prune Homolog 2 With BCH Domain	-1.89381	0.00318689
MICU3	Mitochondrial Calcium Uptake Family Member 3	-1.98139	0.00487094
SMCO3	Single-pass membrane and coiled-coil domain-containing protein 3	-2.08046	0.000445
FERMT3	Fermitin family homolog 3	-2.12634	0.00704156
STEAP4	Six-transmembrane epithelial antigen of the prostate 4	-2.14862	0.00553494
PER3	Period circadian regulator 3	-2.17662	0.000436
CCDC125	Coiled-Coil Domain Containing 125	-2.34045	0.00980483
RGS11	Regulator of G Protein Signaling 11	-2.54488	0.00889367
MAF	MAF bZIP transcription factor	-2.69952	0.00436898
SORBS2	Sorbin And SH3 Domain Containing 2	-2.84785	0.00855006
LINC01184	Long intergenic non-protein coding RNA 1184	-3.06085	0.00815656
PSG1	Pregnancy specific beta-1-glycoprotein 1	-3.27889	5.81e-05
ACTC1	Actin Alpha Cardiac Muscle 1	-3.32924	0.00144684
FBXW7	F-box/WD repeat-containing protein 7	-3.53337	0.00876783
ENDOV	Endonuclease V	-3.66815	0.00537332
PLS1	Plastins	-4.03338	0.00880794
ST3GAL6	ST3 Beta-Galactoside Alpha-2,3-Sialyltransferase 6	-4.05207	0.00955326
M1AP	Meiosis 1 Associated Protein	-4.10898	0.00715831
IQGAP2	IQ Motif Containing GTPase Activating Protein 2	-4.19166	0.00985024
GACAT2	Gastric cancer associated transcript 2	-4.46483	0.0027973
LINC01510	Long intergenic non-protein coding RNA 1510	-4.46805	0.00974625
ZNF385D	Zinc finger protein 385D	-4.48728	0.00927942	x
ZDHHC23	Zinc Finger DHHC-Type Palmitoyltransferase 23	-4.53522	0.00791262	x
CFAP70	Cilia And Flagella Associated Protein 70	-4.5514	0.00881734	x
SYNE2	Spectrin Repeat Containing Nuclear Envelope Protein 2	-4.55351	0.00754
THSD7A	Thrombospondin Type 1 Domain Containing 7A	-4.57865	0.00637914
NT5DC3	5'-Nucleotidase Domain Containing 3	-4.65294	0.00543922
TTC39C-AS1	TTC39C Antisense RNA 1	-4.66489	0.00493297
KRT5	Keratin 14	-4.69621	0.00116571
DYSF	Dysferlin	-4.69823	0.00524437
KCNA6	Potassium Voltage-Gated Channel Subfamily A Member 6	-4.71846	0.005556
RALGPS1	Ral GEF With PH Domain And SH3 Binding Motif 1	-4.78372	0.00320281
TTBK1	Tau Tubulin Kinase 1	-4.7929	0.00442536
MECOM	MDS1 and EVI1 complex locus protein EVI1	-4.7929	0.00442536
CCDC169	Coiled-Coil Domain Containing 169	-4.95609	0.00191857
CCDC190	Coiled-Coil Domain Containing 190	-5.12955	0.00110909
CCDC171	Coiled-Coil Domain Containing 171	-5.13249	0.00157323
CARD11	Caspase recruitment domain-containing protein 11	-5.32906	0.000377
MYH6	Myosin Heavy Chain 6	-8.19665	0.00153319

## Sheet: Table S2
Table S2. Identified enriched GO terms according to BP, CC, and MF for upregulated genes.
GO enrichment analysis for upregulated genes was conducted using WebGestalt (http://www.webgestalt.org/).
Top 10 enriched GO terms are listed in each GO category.
GO category	GO term	Description of GO term	Size	Expect	Ratio	P Value	FDR
BC	GO:0019915	lipid storage	66	0.43562	11.478	7.4159e-05	0.24065
BC	GO:0043467	regulation of generation of precursor metabolites and energy	108	0.71283	8.4172	7.9887e-05	0.24065
BC	GO:0010875	positive regulation of cholesterol efflux	15	0.099004	30.302	0.00012015	0.24065
BC	GO:1902667	regulation of axon guidance	43	0.28381	14.094	0.00018183	0.24065
BC	GO:0010883	regulation of lipid storage	45	0.29701	13.467	0.00021731	0.24065
BC	GO:1905952	regulation of lipid localization	132	0.87123	6.8868	0.00024055	0.24065
BC	GO:0062013	positive regulation of small molecule metabolic process	135	0.89104	6.7337	0.00027162	0.24065
BC	GO:0045821	positive regulation of glycolytic process	20	0.13201	22.726	0.00029388	0.24065
BC	GO:0032373	positive regulation of sterol transport	21	0.13861	21.644	0.00034122	0.24065
BC	GO:0032376	positive regulation of cholesterol transport	21	0.13861	21.644	0.00034122	0.24065
CC	GO:0098536	deuterosome	5	0.026142	76.504	0.00026766	0.15955
CC	GO:0044450	microtubule organizing center part	178	0.93067	6.447	0.00034199	0.15955
CC	GO:0016529	sarcoplasmic reticulum	68	0.35554	11.251	0.00044133	0.15955
CC	GO:0005814	centriole	132	0.69016	7.2447	0.00064242	0.15955
CC	GO:0016528	sarcoplasm	77	0.40259	9.9356	0.00070759	0.15955
CC	GO:0097539	ciliary transition fiber	9	0.047056	42.502	0.00095051	0.15955
CC	GO:0120103	centriolar subdistal appendage	9	0.047056	42.502	0.00095051	0.15955
CC	GO:0044430	cytoskeletal part	1621	8.4753	2.1238	0.0016486	0.22519
CC	GO:0042627	chylomicron	12	0.062742	31.877	0.0017249	0.22519
CC	GO:0098562	cytoplasmic side of membrane	173	0.90452	5.5278	0.0021402	0.23774
MF	GO:0005102	signaling receptor binding	1538	9.4101	2.6567	4.2993e-06	0.0080699
MF	GO:0004331	fructose-2,6-bisphosphate 2-phosphatase activity	5	0.030592	65.376	0.00036627	0.34237
MF	GO:0019534	toxin transmembrane transporter activity	6	0.03671	54.48	0.00054722	0.34237
MF	GO:0008443	phosphofructokinase activity	7	0.042829	46.697	0.00076304	0.35806
MF	GO:0098772	molecular function regulator	1844	11.282	1.9499	0.0015422	0.43321
MF	GO:0019203	carbohydrate phosphatase activity	10	0.061184	32.688	0.0016156	0.43321
MF	GO:0050308	sugar-phosphatase activity	10	0.061184	32.688	0.0016156	0.43321
MF	GO:0043028	cysteine-type endopeptidase regulator activity involved in apoptotic process	42	0.25697	11.674	0.0021469	0.43626
MF	GO:0048018	receptor ligand activity	468	2.8634	3.1431	0.0022857	0.43626
MF	GO:0005496	steroid binding	92	0.56289	7.1061	0.0024442	0.43626

## Sheet: Table S3
Table S3. Identified enriched GO terms according to BP, CC, and MF for downregulated genes.
GO enrichment analysis for downregulated genes was conducted using WebGestalt (http://www.webgestalt.org/).
Top 10 enriched GO terms are listed in each GO category.
GO category	GO term	Description of GO term	Size	Expect	Ratio	P Value	FDR
BP	GO:0030029	actin filament-based process	715	2.6599	5.2633	2.7053e-07	0.0024593
BP	GO:0007010	cytoskeleton organization	1300	4.8362	3.5152	3.3369e-06	0.015168
BP	GO:0030036	actin cytoskeleton organization	626	2.3288	4.7234	1.7089e-05	0.051785
BP	GO:0055001	muscle cell development	166	0.61754	9.7159	3.4573e-05	0.078575
BP	GO:0060048	cardiac muscle contraction	126	0.46874	10.667	0.00010455	0.19009
BP	GO:0030048	actin filament-based movement	132	0.49106	10.182	0.00013017	0.19723
BP	GO:0033292	T-tubule organization	6	0.022321	89.602	0.0002023	0.23573
BP	GO:2001257	regulation of cation channel activity	151	0.56174	8.9009	0.00024396	0.23573
BP	GO:1901019	regulation of calcium ion transmembrane transporter activity	82	0.30505	13.113	0.00024442	0.23573
BP	GO:0055002	striated muscle cell development	153	0.56918	8.7845	0.0002593	0.23573
CC	GO:0031674	I band	136	0.40964	17.088	1.617e-07	0.00018999
CC	GO:0030017	sarcomere	194	0.58434	11.979	1.7837e-06	0.00057739
CC	GO:0099512	supramolecular fiber	914	2.753	4.7221	2.231e-06	0.00057739
CC	GO:0099081	supramolecular polymer	921	2.7741	4.6862	2.4277e-06	0.00057739
CC	GO:0099080	supramolecular complex	922	2.7771	4.6811	2.457e-06	0.00057739
CC	GO:0044449	contractile fiber part	211	0.63554	11.014	3.1161e-06	0.00059221
CC	GO:0030016	myofibril	215	0.64759	10.809	3.5281e-06	0.00059221
CC	GO:0043292	contractile fiber	226	0.68072	10.283	4.9018e-06	0.00071996
CC	GO:0031252	cell leading edge	393	1.1837	6.7583	2.122e-05	0.0027704
CC	GO:0030018	Z disc	125	0.37651	13.28	3.6465e-05	0.0042847
MF	GO:0008092	cytoskeletal protein binding	940	3.2703	4.2809	2.946e-06	0.0055296
MF	GO:0005200	structural constituent of cytoskeleton	101	0.35139	14.229	2.6241e-05	0.024627
MF	GO:0051015	actin filament binding	192	0.66799	7.4852	0.00053738	0.33622
MF	GO:0016791	phosphatase activity	273	0.94979	5.2643	0.0025627	0.91089
MF	GO:0003779	actin binding	419	1.4577	4.116	0.003266	0.91089
MF	GO:0044877	protein-containing complex binding	1062	3.6948	2.7065	0.0033519	0.91089
MF	GO:0034593	phosphatidylinositol bisphosphate phosphatase activity	27	0.093936	21.291	0.0039486	0.91089
MF	GO:0048019	receptor antagonist activity	30	0.10437	19.162	0.0048609	0.91089
MF	GO:0052866	phosphatidylinositol phosphate phosphatase activity	30	0.10437	19.162	0.0048609	0.91089
MF	GO:0030547	receptor inhibitor activity	39	0.13568	14.74	0.0081161	0.91089

## Sheet: Table S4
Table S4. Overrepresented pathways for upregulated genes.
Upregulated genes were subjected to analysis to identify overrepresented pathways in five functional databases: KEGG, Panther, Reactome, WikiPathways, and WikiPathways Cancer.
Only top 10 functions from each database are listed.
Database	Gene Set	Description	Size	Expect	Ratio	P Value	FDR
KEGG	hsa04360	Axon guidance	175	1.1949	4.1843	0.006556	1
KEGG	hsa00051	Fructose and mannose metabolism	33	0.22533	8.8758	0.02109	1
KEGG	hsa05032	Morphine addiction	91	0.62137	4.8281	0.023921	1
KEGG	hsa04064	NF-kappa B signaling pathway	95	0.64868	4.6248	0.026744	1
KEGG	hsa04928	Parathyroid hormone synthesis, secretion and action	106	0.72379	4.1448	0.035388	1
KEGG	hsa04961	Endocrine and other factor-regulated calcium reabsorption	47	0.32093	6.232	0.040652	1
KEGG	hsa04152	AMPK signaling pathway	120	0.81939	3.6613	0.048233	1
KEGG	hsa04721	Synaptic vesicle cycle	63	0.43018	4.6492	0.068587	1
KEGG	hsa04927	Cortisol synthesis and secretion	64	0.43701	4.5766	0.070499	1
KEGG	hsa04514	Cell adhesion molecules (CAMs)	144	0.98326	3.0511	0.074809	1
Panther	P00008	Axon guidance mediated by Slit/Robo	18	0.1271	15.736	0.0066975	0.44129
Panther	P00027	Heterotrimeric G-protein signaling pathway-Gq alpha and Go alpha mediated pathway	118	0.83319	4.8008	0.0078105	0.44129
Panther	P04380	Cortocotropin releasing factor receptor signaling pathway	31	0.21889	9.1371	0.019295	0.72679
Panther	P02772	Pyruvate metabolism	10	0.070609	14.162	0.068539	1
Panther	P00026	Heterotrimeric G-protein signaling pathway-Gi alpha and Gs alpha mediated pathway	151	1.0662	2.8137	0.085698	1
Panther	P00019	Endothelin signaling pathway	77	0.54369	3.6786	0.10061	1
Panther	P00007	Axon guidance mediated by semaphorins	19	0.13416	7.4539	0.12643	1
Panther	P00044	Nicotinic acetylcholine receptor signaling pathway	93	0.65666	3.0457	0.13787	1
Panther	P00002	Alpha adrenergic receptor signaling pathway	23	0.1624	6.1576	0.15107	1
Panther	P00035	Interferon-gamma signaling pathway	27	0.19064	5.2454	0.17505	1
Reactome	R-HSA-174824	Plasma lipoprotein assembly, remodeling, and clearance	69	0.47072	8.4976	0.001232	0.41919
Reactome	R-HSA-380259	Loss of Nlp from mitotic centrosomes	70	0.47754	8.3762	0.0013	0.41919
Reactome	R-HSA-380284	Loss of proteins required for interphase microtubule organization from the centrosome	70	0.47754	8.3762	0.0013	0.41919
Reactome	R-HSA-8964043	Plasma lipoprotein clearance	33	0.22513	13.326	0.0014342	0.41919
Reactome	R-HSA-352230	Amino acid transport across the plasma membrane	33	0.22513	13.326	0.0014342	0.41919
Reactome	R-HSA-8854518	AURKA Activation by TPX2	73	0.49801	8.032	0.0015197	0.41919
Reactome	R-HSA-8964058	HDL remodeling	10	0.068221	29.317	0.0019936	0.41919
Reactome	R-HSA-380270	Recruitment of mitotic centrosome proteins and complexes	82	0.55941	7.1504	0.0023323	0.41919
Reactome	R-HSA-380287	Centrosome maturation	82	0.55941	7.1504	0.0023323	0.41919
Reactome	R-HSA-196025	Formation of annular gap junctions	11	0.075043	26.652	0.0024259	0.41919
Wikipathway	WP4589	Major receptors targeted by epinephrine and norepinephrine	15	0.099689	20.062	0.0042961	1
Wikipathway	WP299	Nuclear Receptors in Lipid Metabolism and Toxicity	35	0.23261	8.5982	0.022378	1
Wikipathway	WP35	G Protein Signaling Pathways	97	0.64465	4.6537	0.02625	1
Wikipathway	WP4148	Splicing factor NOVA regulated synaptic proteins	42	0.27913	7.1651	0.031448	1
Wikipathway	WP4718	Cholesterol metabolism (includes both Bloch and Kandutsch-Russell pathways)	47	0.31236	6.4029	0.038668	1
Wikipathway	WP2267	Synaptic Vesicle Pathway	52	0.34559	5.7872	0.046455	1
Wikipathway	WP4549	Fragile X Syndrome	123	0.81745	3.67	0.047846	1
Wikipathway	WP3940	One carbon metabolism and related pathways	54	0.35888	5.5729	0.049718	1
Wikipathway	WP4222	Phosphodiesterases in neuronal function	55	0.36553	5.4716	0.051381	1
Wikipathway	WP3407	FTO Obesity Variant Mechanism	8	0.053167	18.809	0.051972	1
Wikipathway cancer	WP3929	Chemokine signaling pathway	165	0.86342	3.4745	0.048217	1
Wikipathway cancer	WP2516	ATM Signaling Pathway	40	0.20931	4.7775	0.19107	1
Wikipathway cancer	WP534	Glycolysis and Gluconeogenesis	45	0.23548	4.2467	0.21248	1
Wikipathway cancer	WP268	Notch Signaling	47	0.24594	4.066	0.2209	1
Wikipathway cancer	WP707	DNA Damage Response	69	0.36107	2.7696	0.30832	1
Wikipathway cancer	WP4016	DNA IR-damage and cellular response via ATR	81	0.42386	2.3593	0.35219	1
Wikipathway cancer	WP3932	Focal Adhesion-PI3K-Akt-mTOR-signaling pathway	309	1.617	1.2369	0.49841	1
Wikipathway cancer	WP4239	Epithelial to mesenchymal transition in colorectal cancer	164	0.85819	1.1652	0.59322	1

## Sheet: Table S5
Table S5. Overrepresented pathways for downregulated genes.
Downregulated genes were subjected to analysis to identify overrepresented pathways in five functional databases: KEGG, Panther, Reactome, WikiPathways, and WikiPathways Cancer.
Only top 10 functions from each database are listed.
Database	Gene Set	Description	Size	Expect	Ratio	P Value	FDR
KEGG	hsa04260	Cardiac muscle contraction	78	0.28197	10.64	0.0026758	0.43626
KEGG	hsa05410	Hypertrophic cardiomyopathy (HCM)	83	0.30004	9.9987	0.0031931	0.43626
KEGG	hsa05414	Dilated cardiomyopathy (DCM)	90	0.32534	9.221	0.0040147	0.43626
KEGG	hsa04261	Adrenergic signaling in cardiomyocytes	144	0.52055	5.7631	0.014633	1
KEGG	hsa00562	Inositol phosphate metabolism	74	0.26751	7.4765	0.028972	1
KEGG	hsa04070	Phosphatidylinositol signaling system	99	0.35788	5.5885	0.049251	1
KEGG	hsa04140	Autophagy	128	0.46271	4.3223	0.077451	1
KEGG	hsa00601	Glycosphingolipid biosynthesis	27	0.097603	10.246	0.093307	1
KEGG	hsa00052	Galactose metabolism	31	0.11206	8.9235	0.1064	1
KEGG	hsa00512	Mucin type O-glycan biosynthesis	31	0.11206	8.9235	0.1064	1
Panther	P00016	Cytoskeletal regulation by Rho GTPase	71	0.25066	7.9789	0.023989	1
Panther	P00015	Circadian clock system	10	0.035305	28.325	0.034817	1
Panther	P04396	Vitamin D metabolism and pathway	10	0.035305	28.325	0.034817	1
Panther	P00044	Nicotinic acetylcholine receptor signaling pathway	93	0.32833	6.0914	0.039709	1
Panther	P00045	Notch signaling pathway	40	0.14122	7.0812	0.13299	1
Panther	P04377	Beta1 adrenergic receptor signaling pathway	43	0.15181	6.5872	0.14231	1
Panther	P04378	Beta2 adrenergic receptor signaling pathway	43	0.15181	6.5872	0.14231	1
Panther	P00031	Inflammation mediated by chemokine and cytokine signaling pathway	200	0.70609	2.8325	0.15248	1
Panther	P04391	Oxytocin receptor mediated signaling pathway	54	0.19064	5.2454	0.17573	1
Panther	P04394	Thyrotropin-releasing hormone receptor signaling pathway	56	0.19771	5.058	0.18168	1
Reactome	R-HSA-397014	Muscle contraction	206	0.81978	7.319	0.00015007	0.25931
Reactome	R-HSA-390522	Striated Muscle Contraction	36	0.14326	13.96	0.0089407	1
Reactome	R-HSA-1296072	Voltage gated Potassium channels	43	0.17112	11.688	0.012592	1
Reactome	R-HSA-5576891	Cardiac conduction	141	0.56111	5.3465	0.018329	1
Reactome	R-HSA-1660499	Synthesis of PIPs at the plasma membrane	53	0.21092	9.4825	0.018741	1
Reactome	R-HSA-2644605	FBXW7 Mutants and NOTCH1 in Cancer	5	0.019898	50.257	0.019744	1
Reactome	R-HSA-2644607	Loss of Function of FBXW7 in Cancer and NOTCH1 Signaling	5	0.019898	50.257	0.019744	1
Reactome	R-HSA-2161517	Abacavir transmembrane transport	5	0.019898	50.257	0.019744	1
Reactome	R-HSA-8943724	Regulation of PTEN gene transcription	61	0.24275	8.2389	0.024396	1
Reactome	R-HSA-5576894	Phase 1 - inactivation of fast Na+ channels	7	0.027857	35.898	0.027534	1
Wikipathway	WP383	Striated Muscle Contraction Pathway	38	0.14508	13.786	0.0090676	1
Wikipathway	WP2406	Cardiac Progenitor Differentiation	53	0.20235	9.884	0.017161	1
Wikipathway	WP3	Phytochemical activity on NRF2 transcriptional activation	15	0.057268	17.462	0.055816	1
Wikipathway	WP4142	Metabolism of Spingolipids in ER and Golgi apparatus	20	0.076357	13.096	0.073746	1
Wikipathway	WP516	Hypertrophy Model	20	0.076357	13.096	0.073746	1
Wikipathway	WP4357	NRF2-ARE regulation	23	0.087811	11.388	0.084346	1
Wikipathway	WP4300	Extracellular vesicles in the crosstalk of cardiac cells	28	0.1069	9.3545	0.10175	1
Wikipathway	WP4752	Base Excision Repair	31	0.11835	8.4492	0.11204	1
Wikipathway	WP34	Ovarian Infertility Genes	32	0.12217	8.1852	0.11545	1
Wikipathway	WP4149	White fat cell differentiation	33	0.12599	7.9371	0.11884	1
Wikipathway cancer	WP3	Phytochemical activity on NRF2 transcriptional activation	15	0.070644	14.156	0.068605	1
Wikipathway cancer	WP4357	NRF2-ARE regulation	23	0.10832	9.2319	0.10346	1
Wikipathway cancer	WP1601	Fluoropyrimidine Activity	34	0.16013	6.2451	0.14948	1
Wikipathway cancer	WP1471	Target Of Rapamycin (TOR) Signaling	37	0.17425	5.7387	0.16166	1
Wikipathway cancer	WP268	Notch Signaling	47	0.22135	4.5177	0.20116	1
Wikipathway cancer	WP560	TGF-beta Receptor Signaling	58	0.27316	3.6609	0.24269	1
Wikipathway cancer	WP61	Notch Signaling Pathway Netpath	63	0.2967	3.3704	0.26092	1
Wikipathway cancer	WP428	Wnt Signaling	118	0.55573	1.7994	0.43722	1
Wikipathway cancer	WP4223	Ras Signaling	185	0.87127	1.1477	0.60085	1
Wikipathway cancer	WP382	MAPK Signaling Pathway	249	1.1727	0.85274	0.71614	1
